# Supplementary material for: Involvement of inhibitory PAS domain protein in neuronal cell death in Parkinson’s disease
Source: Cell Death Discov. 2015 Aug 17;1:15015–. doi: 10.1038/cddiscovery.2015.15 (PMC4981001; doi:10.1038/cddiscovery.2015.15)
Supplement: Supplementary Table 1 [file cddiscovery201515-s9.xls]

## Sheet: Sheet1
Supplementary Table 1 Clinical summary of the subjects included in the study
Case	Diagnosis	Age	Sex	Duration
1	Sporadic PD1	70	F	22 years
2	Sporadic PD2	81	F	21 years
3	Sporadic PD3	75	M	25 years
4	Sporadic PD4	66	M	27 years
5	Sporadic PD5	82	F	17 years
6	Sporadic PD6	78	M	20 years
7	Control 1	70	M	-
8	Control 2	76	M	-
9	Control 3	83	F	-
10	Control 4	35	F	-
11	Control 5	42	F	-
12	Control 6	16	F	-
