# Supplementary material for: Involvement of inhibitory PAS domain protein in neuronal cell death in Parkinson’s disease
Source: Cell Death Discov. 2015 Aug 17;1:15015–. doi: 10.1038/cddiscovery.2015.15 (PMC4981001; doi:10.1038/cddiscovery.2015.15)
Supplement: Supplementary Table 2 [file cddiscovery201515-s10.xls]

## Sheet: Sheet1
Supplementary Table 2 Sequence of PCR primers
Plasmid	Direction	Sequence (5’ to 3’)
pEGFP-IPAS	Forward	CGCAGATCTATGGCGTTGGGGCTGCAGCGC
	Reverse	CGCAGATCTCTAGCCAGGACAATTTTTCCG
pEGFP-IPAS 1-170 (N)	Forward	CGCAGATCTATGGCGTTGGGGCTGCAGCGC
	Reverse	CGCAGATCTTCACAGCTTCTTCTTTGACAG
pEGFP-IPAS 171-307 (C)	Forward	CGCAGATCTGAAGCCCCAACAGAGCGCCAC
	Reverse	CGCAGATCTCTAGCCAGGACAATTTTTCCG
pBOS-3Myc-IPAS	Forward	CGCGATATCATGGCGTTGGGGCTGCAGCGC
	Reverse	CGCGATATCCTAGCCAGGACAATTTTTCCG
pBOS-3Myc-IPAS S10A	Forward	CTGCAGCGCGTGAGGGCGAACACCGAGCTG
	Reverse	CAGCTCGGTGTTCGCCCTCACGCGCTGCAG
pBOS-3Myc-IPAS T12A	Forward	CGCGTGAGGTCGAACGCCGAGCTGCGGAAG
	Reverse	CTTCCGCAGCTCGGCGTTCGACCTCACGCG
pBOS-3Myc-IPAS K16,18R	Forward	CGAGCTGCGGAGGGAGAGGTCGCGGGACGC
	Reverse	GCGTCCCGCGACCTCTCCCTCCGCAGCTCG
pBOS-3Myc-IPAS K166,167,168R	Forward	GAACCTGTCAAGGAGGAGGCTGGAAGCCCC
	Reverse	GGGGCTTCCAGCCTCCTCCTTGACAGGTTC
mouse Parkin	Forward	CGCGATATCATGATAGTGTTTGTCAGGTTC
	Reverse	CGCGATATCCTACACGTCAAACCAGTGATC
mouse Parkin R42P	Forward	CAGCTGACCAGCTGCCTGTGATTTTTGCCG
	Reverse	CGGCAAAAATCACAGGCAGCTGGTCAGCTG
mouse Parkin K211N	Forward	CTGAATTTTTCTTTAACTGTGGAGCACACC
	Reverse	GGTGTGCTCCACAGTTAAAGAAAAATTCAG
mouse Parkin D280N	Forward	GATCGGCAGTTTGTCCACAATGCTCAACTT
	Reverse	AAGTTGAGCATTGTGGACAAACTGCCGATC
mouse Parkin T415N	Forward	CATCAAGAAGACCAACAAGCCTTGTCCTCG
	Reverse	CGAGGACAAGGCTTGTTGGTCTTCTTGATG
mouse Parkin G430D	Forward	CAATTGAAAAAAACGGAGACTGTATGCACA
	Reverse	TGTGCATACAGTCTCCGTTTTTTTCAATTG
human Parkin	Forward	CGCGATATCATGATAGTGTTTGTCAGGTTC
	Reverse	CGCGATATCCTACACGTCGAACCAGTGGTC
human Parkin R42P	Forward	CTGACCAGTTGCCTGTGATTTTCGCAGGGA
	Reverse	TCCCTGCGAAAATCACAGGCAACTGGTCAG
human Parkin K211N	Forward	CAGAATTTTTCTTTAACTGTGGAGCACACC
	Reverse	GGTGTGCTCCACAGTTAAAGAAAAATTCTG
human Parkin D280N	Forward	GATCGGCAGTTTGTTCACAACCCTCAACTT
	Reverse	AAGTTGAGGGTTGTGAACAAACTGCCGATC
human Parkin T415N	Forward	CATCAAGAAAACCAACAAGCCCTGTCCCCG
	Reverse	CGGGGACAGGGCTTGTTGGTTTTCTTGATG
human Parkin G430D	Forward	CAGTGGAAAAAAATGGAGACTGCATGCACA
	Reverse	TGTGCATGCAGTCTCCATTTTTTTCCACTG
hParkin UBL	Forward	CGCGATATCATGATAGTGTTTGTCAGGTTC
	Reverse	CGCGATATCCTATTTTCTCCACGGTCTCTG
hParkin RING0	Forward	CGCGATATCGGTCAAGAAATGAATGCAACT
	Reverse	CGCGATATCCTAAGTGATGTTCCGACTATT
hParkin RING1+2	Forward	CGCGATATCACCTCTGACAAGGAAACATCA
	Reverse	CGCGATATCCTACACGTCGAACCAGTGGTC
pBOS-HA-Ubiquitin	Forward	CGCGATATCATGCAGATCTTCGTGAAAACC
	Reverse	CGCGATATCTTAACCACCTCTCAGACGCAG
pCMV6-FLAG	Forward	GGCCGGATTACAAGGATGACGACGATAAGT
	Reverse	ACTTATCGTCGTCATCCTTGTAATCC
5’ probe	Forward	TTGGGTATTCTCAGCTCAGTGACCTTTGG
	Reverse	TATAGGTCTGTGGAGTGGAGGAAGTCGCT
Neo probe	Forward	ATGGGATCGGCCATTGAACAAGATGG
	Reverse	TCAGAAGAACTCGTCAAGAAGGCGATAG
Wt and mt F	Forward	GAGCCAGCGACTTCCTCCACTCCACAGAC
Wt R	Reverse	GCCTTCCAAAGAGGGGTGAATAAGGTAGAG
Mt R	Reverse	CTGACCGCTTCCTCGTGCTTTACG
18 S rRNA	Forward	GGTCTGTGATGCCCTTAGATGTCC
	Reverse	GTTCGACCGTCTTCTCAGCGCT
Mouse IPAS exon 1a-4a	Forward	AAGGGCGAGCCATGGCGTTG
	Reverse	CCAGGAGTGGGGTTATGTATCAG
Mouse HIF-3α exon 12-15	Forward	GATCCACGACTGAACTGTTCCAG
	Reverse	TTTCCTCATGCTGGCAGAGAGAG
